# Supplementary material for: Development of Onchocerca volvulus in humanized NSG mice and detection of parasite biomarkers in urine and serum
Source: PLoS Negl Trop Dis. 2018 Dec 12;12(12):e0006977. doi: 10.1371/journal.pntd.0006977 (PMC6306240; doi:10.1371/journal.pntd.0006977)
Supplement: S1 Table — NSG were engrafted with the following single cell types: LEC, HaCaT, or BESM. In addition NRG (HuNRG) or SGM (HuSGM) mice were engrafted with human cord blood CD34+ stem cells. Mice were infected with 100 O. volvulus L3 and 4 weeks post infection mice were necropsied and worms recovered. Percent established refers to the proportion of mice in a group of infected animals from which live parasites were recovered. Numbers displayed are the geometric mean and range of live worms recovered per mouse. (XLS) [file pntd.0006977.s002.xls]

## Sheet: Sheet1
	Weeks	Number of Mice	Percent Established	Worms Recovered (GM)	Worms Recovered (Range)
NSG Mice - Single Cell Engraftment
LEC	4	5	0.2	4	4
HaCaT	4	5	0.6	1.7	1 to 2
BESM	4	5	0.6	1	1
CD34+ Stem Cell Engrafted Humanized Mice
HuSGM	4	4	1	2.4	1 to 7
HuNRG	4	4	0.25	1.9	1 to 4
