# Supplementary material for: Development of Onchocerca volvulus in humanized NSG mice and detection of parasite biomarkers in urine and serum
Source: PLoS Negl Trop Dis. 2018 Dec 12;12(12):e0006977. doi: 10.1371/journal.pntd.0006977 (PMC6306240; doi:10.1371/journal.pntd.0006977)
Supplement: S2 Table — Data were analyzed for parasite growth by multifactorial analysis of variance ANOVA with post-hoc Fisher’s Least Significant Difference (LSD) testing. A) Comparison between infective L3 and worms recovered from NSG, HuSkMc, HuNSG, and BLT 4 weeks post infection, B) Comparison between infective L3 and worms recovered from NSG, HuSkMc, HuNSG, and BLT 8 weeks post infection. C) Comparison between infective L3 and worms recovered from NSG at 4 and 8 weeks post infection. D) Comparison between infective L3 and worms recovered from HuSkMc at 4, 8, and 12 weeks post infection. E) Comparison between infective L3 and HuNSG at 4 and 8 weeks post infection. F) Comparison between infective L3 and worms recovered from BLT at 4 and 8 weeks post infection. (XLSX) [file pntd.0006977.s003.xlsx]

## Sheet: Sheet1
A)	4 Week
		L3	NSG	HuSkMc	HuNSG	BLT
	L3	1
	NSG	0	1
	HuSkMc	0	0.913	1
	HuNSG	0	0.113	0.006	1
	BLT	0	0.1	0.006	0.836	1
B)	8 Week
		L3	NSG	HuSkMc	HuNSG	BLT
	L3	1
	NSG	0.001	1
	HuSkMc	0.042	0.019	1
	HuNSG	0.172	0.02	0.647	1
	BLT	0.001	0.43	0.057	0.056	1
C)	NSG
		L3	4 WK NSG	8 WK NSG
	L3	1
	4 WK NSG	0.004	1
	8 WK NSG	0	0	1
D)	HuSkMc
		L3	4 WK SK	8 WK SK	12 WK SK
	L3	1
	4 WK SK	0.001	1
	8 WK SK	0.001	0.525	1
	12 WK SK	0	0	0	1
E)	HuNSG
		L3	4 WK Hu	8 WK Hu
	L3	1
	4 WK Hu	0	1
	8 Wk Hu	0.001	0.243	1
F)	BLT
		L3	4 WK BLT	8 WK BLT
	L3	1
	4 WK BLT	0	1
	8 WK BLT	0	0	1
