# Supplementary material for: Development of Onchocerca volvulus in humanized NSG mice and detection of parasite biomarkers in urine and serum
Source: PLoS Negl Trop Dis. 2018 Dec 12;12(12):e0006977. doi: 10.1371/journal.pntd.0006977 (PMC6306240; doi:10.1371/journal.pntd.0006977)
Supplement: S3 Table — The table lists all the O. volvulus-derived proteins identified exclusively in the infected mice and not in the control mice. The values denote peak area intensity of the peptides identified for each protein. (XLSX) [file pntd.0006977.s004.xlsx]

## Sheet: Ov_Only
Table S2. List of all O. volvulus derived proteins identified in the serum and urine of infected mice
Protein	Description	SERUM			URINE
		BLT	HuSkMc	Control	BLT	HuSkMc	Control
OVOC7220	Protein kinase domain containing protein	-	-	-	8.13161	7.13509	-
OVOC471	Ceramide kinase	-	-	-	7.80798	-	-
OVOC1306	Melanin-concentrating hormone receptor 2 - signalP detected - 7 predicted membrane helices	-	-	-	8.33947	-	-
OVOC9813	Conserved plasma membrane protein - signalP detected - 7 predicted membrane helices	-	-	-	8.84098	-	-
OVOC4139	UDP-N-acetylglucosamine transporter - 9 predicted membrane helices	-	-	-	9.63692	9.19502	-
OVOC2697	hypothetical protein Bm1_34160	-	-	-	8.2269	-	-
OVOC4422	Pao retrotransposon peptidase family protein - probable fragment	-	-	-	8.76711	-	-
OVOC3264	Replication factor C subunit RFC1 (large subunit)	-	-	-	-	9.59829	-
OVOC7991	F54F2.2 isoform a - 25 NetOglyc sites	6.1016	-	-	-	-	-
OVOC584	Protein containing BTB/POZ and Kelch	8.7523	-	-	-	-	-
OVOC3508	Soluble epoxide hydrolase - 2 predicted membrane helices	8.04239	-	-	-	-	-
OVOC3761	Thyroid hormone receptor-associated protein complex subunit TRAP230	7.10484	-	-	-	-	-
OVOC12230	Gamma-glutamyltransferase	6.58925	-	-	-	-	-
OVOC10106	Uncharacterized conserved protein	7.66866	-	-	-	-	-
OVOC9429	Splicing factor 3b subunit 1 - probable fragment - 12 NetOglyc sites	7.57047	-	-	-	-	-
OVOC4407	Chromatin remodeling complex WSTF-ISWI - 2 predicted membrane helices	6.30098	-	-	-	-	-
OVOC6523	vacuolar h ATPase 8	8.28157	-	-	-	-	-
OVOC5298	Nucleoside phosphatase - signalP detected - 2 predicted membrane helices	6.98238	-	-	-	-	-
OVOC9270	Kinesin-like protein	8.57451	-	-	-	-	-
OVOC9160	Conserved secreted protein precursor - signalP detected	7.26829	-	-	-	-	-
OVOC8007	Molecular co-chaperone STI1	8.70176	-	-	-	-	-
OVOC6325	Tyrosine-protein phosphatase non-receptor type 23	8.12622	-	-	-	-	-
OVOC4241	Pleckstrin homology domain	8.06986	-	-	-	7.56262	-
OVOC5559	CAMK/CAMKL/NUAK protein kinase partial - probable fragment	7.48125	-	-	-	-	-
OVOC4236	tubulin beta chain	8.23085	-	-	-	-	-
OVOC12209	Glycosyl hydrolase family 38 - alpha-mannosidase - probable fragment - signalP detected	7.38076	-	-	-	-	-
OVOC5575	Myosin class I heavy chain - probable fragment	7.99366	-	-	-	-	-
OVOC11556	Alpha tubulin	8.87639	7.05131	-	-	-	-
OVOC7810	Ca2+-dependent phospholipid-binding protein Synaptotagmin - probable fragment	8.45398	-	-	-	-	-
OVOC5465	Actin-binding cytoskeleton protein filamin - probable fragment	8.78812	-	-	-	-	-
OVOC7700	RNA polymerase II elongator complex subunit ELP2 WD repeat superfamily	7.21888	-	-	-	-	-
OVOC835	Unknown product	6.46734	7.45875	-	-	-	-
OVOC10244	Ciliary rootlet component - probable fragment	8.52872	8.27787	-	-	-	-
OVOC10129	39S ribosomal protein L37 mitochondrial	6.57883	-	-	-	-	-
OVOC6707	Myosin class II heavy chain - probable fragment	8.21653	-	-	-	-	-
OVOC940	dolichol Phosphate Mannosyltransferase family member	7.63336	-	-	-	-	-
OVOC312	Low-density lipoprotein receptors containing Ca2+-binding EGF-like - probable fragment - signalP detected	6.84263	-	-	-	-	-
OVOC5345	C2H2-type Zn-finger protein - probable fragment - 13 NetOglyc sites	5.62465	-	-	-	-	-
OVOC9140	hypothetical protein LOAG_10763	7.59957	-	-	-	-	-
OVOC4296	Alpha-catenin - probable fragment	6.95121	-	-	-	-	-
OVOC9532	sin3 histone deacetylase corepressor complex component SDS3-like isoform X2	7.98968	-	-	-	-	-
OVOC6463	M-phase inducer phosphatase - probable fragment	7.95684	-	-	-	-	-
OVOC9624	Cadherin EGF LAG seven-pass G-type receptor - probable fragment	8.3942	-	-	-	-	-
OVOC12133	D-ribulose-5-phosphate 3-epimerase	10.1572	-	-	-	-	-
OVOC3554	Neural cell adhesion molecule L1 - probable fragment - signalP detected	8.75975	-	-	-	-	-
OVOC8909	Myosin class II heavy chain	7.69631	-	-	-	-	-
OVOC11635	Lysosomal aspartic protease	7.90229	-	-	-	-	-
OVOC9487	Translesion DNA polymerase - REV1 deoxycytidyl transferase - probable fragment	10.0121	-	-	-	-	-
OVOC10433	Pao retrotransposon peptidase family protein - probable fragment	7.72306	-	-	-	-	-
OVOC9992a	TK/ROR protein kinase	9.12727	-	-	-	-	-
OVOC1227	hypothetical protein LOAG_03814	9.53333	-	-	-	-	-
OVOC11877	TFIIF-interacting CTD phosphatases including NLI-interacting factor	8.83205	-	-	-	-	-
OVOC2329	Acetylcholinesterase/Butyrylcholinesterase	7.89532	-	-	-	-	-
OVOC8694	Negative regulator of transcription - probable fragment	8.36758	-	-	-	-	-
OVOC5209	Phosphatidylinositol 3- and 4-kinase family protein - probable fragment	6.36128	-	-	-	-	-
OVOC10401	Gamma-glutamylcysteine synthetase	9.26561	-	-	-	-	-
OVOC638	Golgi autoantigen golgin subfamily A member 5	8.37614	-	-	-	-	-
OVOC3434	Ser/Thr protein phosphatase family protein - probable fragment	7.04566	-	-	-	-	-
OVOC4840	E3 ubiquitin-protein ligase HECTD1 - probable fragment	7.88455	-	-	-	-	-
OVOC12134	myosin-I heavy chain-like	7.62113	-	-	-	-	-
OVOC8888	Protein containing BTB/POZ and Kelch	7.25353	-	-	-	-	-
OVOC9992b	TK/ROR protein kinase	9.12727	-	-	-	-	-
OVOC4669	TBC domain-containing protein kinase-like protein	7.56764	-	-	-	-	-
OVOC5682	Unknown product - 2 predicted membrane helices	7.33384	-	-	-	-	-
OVOC4182	BPI/LBP/CETP family protein - signalP detected	6.22679	-	-	-	-	-
OVOC5269	Mitotic checkpoint protein PRCC	9.3593	-	-	-	-	-
OVOC969	RNA-binding protein required for 60S ribosomal subunit biogenesis	7.68331	-	-	-	-	-
OVOC985	RNA recognition motif 1 in RNA-binding protein RBM12	7.20631	-	-	-	-	-
OVOC2185	hypothetical protein LOAG_03195	6.27946	-	-	-	-	-
OVOC6218	serine/threonine protein phosphatase	6.81907	-	-	-	-	-
OVOC10389	NADP+-dependent malic enzyme	10.2251	-	-	-	-	-
OVOC3440	ribosomal protein L10 - probable fragment - 2 predicted membrane helices	7.79287	-	-	-	-	-
OVOC6983	Immunoglobulin I-set domain containing protein - probable fragment	8.40725	-	-	-	-	-
OVOC8784	U5 snRNP spliceosome subunit - probable fragment	7.40191	-	-	-	-	-
OVOC6371	Eukaryotic translation initiation factor 5 - probable fragment	7.38681	-	-	-	-	-
OVOC8629	Transcription factor NF-X1 contains NFX-type Zn2+-binding and R3H - probable fragment	8.28508	-	-	-	-	-
OVOC7461	Ankyrin - probable fragment	7.53268	-	-	-	-	-
OVOC4376	E3 ubiquitin-protein ligase TRIM33-like - probable fragment	8.15805	-	-	-	-	-
OVOC7174	Myosin class I heavy chain - probable fragment	8.31372	-	-	-	-	-
OVOC11025	WD40 repeat protein - probable fragment	7.20521	-	-	-	-	-
OVOC693	Peptidyl-prolyl cis-trans isomerase - signalP detected	7.6456	-	-	-	-	-
OVOC3634	Adenosine monophosphate deaminase - probable fragment - 14 NetOglyc sites	7.90637	-	-	-	-	-
OVOC701	hypothetical protein LOAG_00132	9.29425	-	-	-	-	-
OVOC237	Inositol monophosphatase - signalP detected	8.16522	-	-	-	-	-
OVOC3688	Metal transporter CNNM4 - 6 predicted membrane helices	7.69445	-	-	-	-	-
OVOC4820	hypothetical protein LOAG_08736	8.19673	-	-	-	-	-
OVOC10285	WD40 repeat protein	9.9548	-	-	-	-	-
OVOC6632	26S proteasome regulatory complex ATPase RPT6 - probable fragment	8.3336	-	-	-	-	-
OVOC6471	M-phase inducer phosphatase - probable fragment	7.95684	-	-	-	-	-
OVOC8884	hypothetical protein LOAG_16838	8.42814	-	-	-	-	-
OVOC4009	Phosphatidylinositol 3-phosphate 3-phosphatase myotubularin MTM1 - probable fragment	9.11628	8.73769	-	-	-	-
OVOC205	hypothetical protein LOAG_06207	8.60125	-	-	-	-	-
OVOC3280	Predicted GTPase activator NB4S/EVI5 (contains TBC domain)/Calmodulin-binding protein Pollux (contains PTB and TBC )	8.54313	-	-	-	-	-
OVOC1428	Serine/threonine-protein phosphatase 4 regulatory subunit 1	8.60371	-	-	-	-	-
OVOC9087	Unknown product	8.31448	8.04348	-	-	-	-
OVOC640	RalA-binding protein 1 - probable fragment	9.85188	-	-	-	-	-
OVOC2970	Myosin class II heavy chain - probable fragment	9.60341	-	-	-	-	-
OVOC9112	von Willebrand factor - signalP detected - 3 predicted membrane helices	-	7.70074	-	-	-	-
OVOC1835	Alpha tubulin	-	7.05131	-	-	-	-
OVOC10535	Protein tyrosine phosphatase - probable fragment	-	6.93037	-	-	-	-
OVOC9799	hypothetical protein LOAG_13309	-	7.49661	-	-	-	-
OVOC10239	beta-tubulin	-	7.05131	-	-	-	-
OVOC6034	mRNA splicing factor ATP-dependent RNA helicase - probable fragment	-	7.11339	-	-	-	-
OVOC13484	Heat shock 70 kDa protein	-	7.14843	-	-	-	-
OVOC11683	Cholesterol desaturase daf-36 - probable fragment	-	8.7659	-	-	-	-
OVOC10608	Heat shock 70 kDa protein	-	7.14843	-	-	-	-
OVOC4135	tubulin beta-2A chain	-	7.05131	-	-	-	-
OVOC89	Beta-galactosidase/beta-glucuronidase Carbohydrate transport and metabolism - signalP detected	-	6.89036	-	-	-	-
OVOC708	NEK/NEK8 protein kinase	-	7.49836	-	-	-	-
OVOC8006	serine/threonine-protein phosphatase	-	8.35968	-	-	-	-
OVOC12583	Serpentine type 7TM GPCR chemoreceptor Srx - signalP detected - 6 predicted membrane helices	-	8.21548	-	-	-	-
OVOC8158	RAS-related protein F43D9.2	-	7.81599	-	-	-	-
OVOC11508	Conserved plasma membrane protein - 7 predicted membrane helices	-	8.40862	-	-	-	-
OVOC13423	Conserved hypothetical protein	-	7.19248	-	-	-	-
OVOC3187	Conserved plasma membrane protein - 7 predicted membrane helices	-	8.38509	-	-	-	-
OVOC6769	Chromodomain-helicase DNA-binding protein - probable fragment	-	9.7102	-	-	-	-
OVOC1061	Integrator complex subunit 3	-	8.46993	-	-	-	-
OVOC1834	Alpha tubulin	-	7.05131	-	-	-	-
OVOC6491	hypothetical protein LOAG_16570	-	5.80551	-	-	-	-
OVOC8778	CBR-GEI-13 protein	-	9.0576	-	-	-	-
OVOC4730	transcription factor capicua - probable fragment	-	-	-	7.85011	-	-
OVOC9836	Transcription initiation factor IIE beta subunit	-	-	-	9.37225	-	-
OVOC10978	Golgi transport complex COD1 protein - probable fragment - 3 predicted membrane helices	-	-	-	8.35309	-	-
OVOC8249	Serine/threonine protein kinase - probable fragment	-	-	-	7.09514	6.56471	-
OVOC4760	Netrin axonal chemotropic factor - signalP detected	-	-	-	8.41483	-	-
OVOC5319	Myosin class I heavy chain - probable fragment	-	-	-	7.37864	-	-
OVOC9267	Annexin - probable fragment	-	-	-	6.05321	6.48814	-
OVOC6216	Vesicle coat protein clathrin light chain	-	-	-	6.73832	-	-
OVOC11482	hypothetical protein Bm1_10675 - probable fragment	-	-	-	8.13231	-	-
OVOC7591	Unknown product	-	-	-	9.44959	-	-
OVOC1045	N-acetylglucosaminyl phosphatidylinositol de-N-acetylase - signalP detected - 3 predicted membrane helices	-	-	-	6.99986	-	-
OVOC10698	RGC/RGC protein kinase - 2 predicted membrane helices	-	-	-	8.11243	-	-
OVOC11105	hypothetical protein LOAG_18380 - probable fragment	-	-	-	7.73507	-	-
OVOC9265	phosphatidylinositol-specific phospholipase C - probable fragment	-	-	-	9.25887	-	-
OVOC10261	Unknown product	-	-	-	8.57931	-	-
OVOC2166	E3 ubiquitin-protein ligase pub1	-	-	-	7.52656	-	-
OVOC10508	Thyroid transcription factor 1-associated protein 26	-	-	-	7.02181	-	-
OVOC225	hypothetical protein LOAG_10780 - probable fragment	-	-	-	6.69911	-	-
OVOC11442	Conserved secreted protein precursor - signalP detected	-	-	-	7.94834	-	-
OVOC4635	Unknown product	-	-	-	7.95683	-	-
OVOC4399	5' nucleotidase family	-	-	-	8.08726	-	-
OVOC5853	Polypyrimidine tract-binding protein PUF60 (RRM superfamily) - 22 NetOglyc sites	-	-	-	8.60867	-	-
OVOC2635	Lipid exporter ABCA1 - probable fragment - 17 predicted membrane helices	-	-	-	6.42422	-	-
OVOC10099	Phytoene/squalene synthetase - probable fragment - signalP detected - 4 predicted membrane helices	-	-	-	-	8.44605	-
OVOC5170	Unknown product	-	-	-	-	7.86384	-
OVOC2812a	Cathepsin B-like cysteine proteinase 6 - signalP detected	-	-	-	-	8.59324	-
OVOC9482	Structural maintenance of chromosome protein 2 (chromosome condensation complex Condensin	-	-	-	-	8.1575	-
OVOC13407	Unknown product	-	-	-	-	7.30272	-
OVOC4766	Zc3h12a-like Ribonuclease NYN domain	-	-	-	-	6.61222	-
OVOC10644	G-protein beta subunit	-	-	-	-	7.01989	-
OVOC2878	Predicted transporter (ABC superfamily)	-	-	-	-	8.37712	-
OVOC5522	Cytoskeletal protein Adducin - probable fragment	-	-	-	-	6.3592	-
OVOC9983	Uncharacterized RING finger protein EEED8.16	-	-	-	-	6.20083	-
OVOC10751	Nuclear pore complex protein Nup205	-	-	-	-	5.69392	-
OVOC10828	Phospholipase A2-activating protein (contains WD40 repeats)	-	-	-	-	6.39639	-
